# Supplementary material for: Reporter Virus Neutralization Test Evaluation for Dengue and Zika Virus Diagnosis in Flavivirus Endemic Area
Source: Pathogens. 2021 Jul 3;10(7):840. doi: 10.3390/pathogens10070840 (PMC8308650; doi:10.3390/pathogens10070840)
Supplement: Supplementary file 1 [file pathogens-10-00840-s001.zip]

Archive with 1 entries (1 files):
- pathogens-1219320-supplementary.pdf
